# Supplementary material for: Curing Parthenogenesis-Inducing (PI) Wolbachia-Induced Reproductive Disorders in the Egg Parasitoid Telenomus remus
Source: Biology (Basel). 2026 Jan 23;15(3):210. doi: 10.3390/biology15030210 (PMC12896621; doi:10.3390/biology15030210)
Supplement: Supplementary file 1 [file biology-15-00210-s001.zip]

Archive with 1 entries (1 files):
- biology-4107729-supplementary.pdf
